# Supplementary material for: Regional variations in the diet of the South Polar Skua (Stercorarius maccormicki) in the Ross Sea region, Antarctica
Source: PLoS One. 2026 Feb 9;21(2):e0341112. doi: 10.1371/journal.pone.0341112 (PMC12885291; doi:10.1371/journal.pone.0341112)
Supplement: S1 File — This file contains the numeric data used to generate the Table 1 and Figure 2–5 presented in the main manuscript. (XLSX) [file pone.0341112.s002.xlsx]

## Sheet: Table 1
S1 file.
Table 1 Stable isotope values (δ13C and δ15N (mean ± SD)) of potential food sources at four sites in the Ross Sea region: Cape Hallett (CH), Cape Washington (CW), Cape Möbius (CM), and Inexpressible Island (II).
Source data for Table 1. Raw stable isotope values (δ13C and δ15N) of Emerald rockcod (Trematomus bernacchii).
Sample name	δ13C	δ15N
ER2 fish6	-23.5525	11.9065
ER3 fish7	-22.367	11.6875
ER2 fish4	-23.3875	11.7315
ER3 fish5	-22.285	12.259
ER4 fish10	-22.397	11.557
ER2 fish1	-23.575	11.9205
ER2 fish9	-24.4635	11.6385
ER3 fish3	-22.531	11.5015
ER2 fish8	-22.9645	11.7545
ER2 fish2	-23.607	11.387
ER1 fish2	-26.0855	11.344
ER4 fish2	-23.8595	11.526
ER2 fish7	-23.827	12.0605
ER1 fish3	-26.677	11.5335
ER3 fish2	-22.759	11.7035
ER3 fish1	-23.6105	11.898
ER1 fish1	-26.096	11.761
ER3 fish6	-22.489	11.992
ER2 fish3	-24.1865	11.6415
ER4 fish3	-23.912	11.823
ER2 fish5	-23.277	11.906
ER3 fish4	-22.7165	11.814

## Sheet: Figure 2
S1 file.
Figure 2 Stable isotope values in whole blood samples of South Polar Skuas at each site.
Source data for Figure 2. TEF-corrected stable isotope values (δ¹³C and δ¹⁵N) from whole blood samples of South Polar Skuas at four breeding sites. Outliers (excluded from analyses) are noted in the “Note” column.
Sample name	Site	δ13C	δ15N	Note
CH 01	Cape Hallett	-25.85	13.0194
CH Skua 02	Cape Hallett	-23.21	7.9775	Outlier (excluded from analyses)
CH SPS 03	Cape Hallett	-25.98	12.8881
CH SPS 05	Cape Hallett	-25.78	7.8032
CH SPS 06	Cape Hallett	-25.64	10.6797
CH SPS 08	Cape Hallett	-25.38	7.4927
CH SPS 09	Cape Hallett	-25.87	9.144
CH SPS 10	Cape Hallett	-26.26	8.3646
CW	Cape Washington	-25.984	10.4829
CW 03	Cape Washington	-25.8654	18.8685	Outlier (excluded from analyses)
CW 04	Cape Washington	-26.4632	11.31
CW 05	Cape Washington	-24.9502	11.7028
CW 06	Cape Washington	-25.0024	7.12384
CW 07	Cape Washington	-25.0191	12.3642
CW 08	Cape Washington	-26.0944	11.9255
CW 10	Cape Washington	-26.1571	8.0441
CW 11	Cape Washington	-25.2799	11.5535
CW 12	Cape Washington	-25.4532	10.6624
CW 13	Cape Washington	-25.9723	10.3435
CW 14	Cape Washington	-25.3566	10.1923
CW 15	Cape Washington	-26.102	7.2338
TNB 01	Cape Möbius	-25.4684	11.3075
TNB 02	Cape Möbius	-25.2246	14.1973
TNB 04	Cape Möbius	-24.1532	10.1202
TNB 08	Cape Möbius	-24.2375	10.5788
TNB 09	Cape Möbius	-24.8192	7.6093
TNB 10	Cape Möbius	-24.8301	7.8862
TNB 11	Cape Möbius	-25.543	10.6744
TNB 12	Cape Möbius	-25.4395	9.8689
TNB 13	Cape Möbius	-24.5624	9.8933
TNB 14	Cape Möbius	-24.6995	9.7159
TNB 15	Cape Möbius	-24.8707	12.0792
TNB 16	Cape Möbius	-25.4012	10.0205
TNB 17	Cape Möbius	-25.0686	10.5025
TNB 18	Cape Möbius	-24.5147	12.8859
II 02	Inexpressible Island	-25.6377	8.8739
II 03	Inexpressible Island	-25.4358	10.8957
II 09	Inexpressible Island	-25.8046	8.5205
II 10	Inexpressible Island	-26.0448	9.5209
II 11	Inexpressible Island	-26.0444	9.0952
II 12	Inexpressible Island	-27.0195	6.87773

## Sheet: Figure 3 and 4
S1 file.
Figure 3 Boxplots of stable isotope values (δ¹³C and δ¹⁵N) in whole blood samples of South Polar Skuas.
Figure 4 Isotopic niches (CI = 0.95) for South Polar Skuas (n = 39) from four breeding sites.
Source data for Figure 3 and 4. Raw stable isotope values (δ¹³C and δ¹⁵N) from whole blood samples of South Polar Skuas at four breeding sites. Outliers (excluded from analyses) are noted in the “Note” column.
Sample name	Site	δ13C	δ15N	Note
CH 01	Cape Hallett	-24.75	15.8194
CH Skua 02	Cape Hallett	-22.11	10.7775	Outlier (excluded from analyses)
CH SPS 03	Cape Hallett	-24.88	15.6881
CH SPS 05	Cape Hallett	-24.68	10.6032
CH SPS 06	Cape Hallett	-24.54	13.4797
CH SPS 08	Cape Hallett	-24.28	10.2927
CH SPS 09	Cape Hallett	-24.77	11.944
CH SPS 10	Cape Hallett	-25.16	11.1646
CW	Cape Washington	-24.884	13.2829
CW 03	Cape Washington	-24.7654	21.6685	Outlier (excluded from analyses)
CW 04	Cape Washington	-25.3632	14.11
CW 05	Cape Washington	-23.8502	14.5028
CW 06	Cape Washington	-23.9024	9.92384
CW 07	Cape Washington	-23.9191	15.1642
CW 08	Cape Washington	-24.9944	14.7255
CW 10	Cape Washington	-25.0571	10.8441
CW 11	Cape Washington	-24.1799	14.3535
CW 12	Cape Washington	-24.3532	13.4624
CW 13	Cape Washington	-24.8723	13.1435
CW 14	Cape Washington	-24.2566	12.9923
CW 15	Cape Washington	-25.002	10.0338
TNB 01	Cape Möbius	-24.3684	14.1075
TNB 02	Cape Möbius	-24.1246	16.9973
TNB 04	Cape Möbius	-23.0532	12.9202
TNB 08	Cape Möbius	-23.1375	13.3788
TNB 09	Cape Möbius	-23.7192	10.4093
TNB 10	Cape Möbius	-23.7301	10.6862
TNB 11	Cape Möbius	-24.443	13.4744
TNB 12	Cape Möbius	-24.3395	12.6689
TNB 13	Cape Möbius	-23.4624	12.6933
TNB 14	Cape Möbius	-23.5995	12.5159
TNB 15	Cape Möbius	-23.7707	14.8792
TNB 16	Cape Möbius	-24.3012	12.8205
TNB 17	Cape Möbius	-23.9686	13.3025
TNB 18	Cape Möbius	-23.4147	15.6859
II 02	Inexpressible Island	-24.5377	11.6739
II 03	Inexpressible Island	-24.3358	13.6957
II 09	Inexpressible Island	-24.7046	11.3205
II 10	Inexpressible Island	-24.9448	12.3209
II 11	Inexpressible Island	-24.9444	11.8952
II 12	Inexpressible Island	-25.9195	9.67773

## Sheet: Figure 5
S1 file.
Figure 5 Estimated proportional contributions of potential food sources to the diet of South Polar Skuas at each breeding site.
Source data for Figure 5. The mean and standard deviation of dietary contributions for each food sources, derived from MixSIAR modeling results.
Food sources	Cape Hallett		Cape Washington		Cape Möbius		Inexpressible Island
	Mean	Standard deviation	Mean	Standard deviation	Mean	Standard deviation	Mean	Standard deviation
Antarctic Krill	0.118	0.085	0	0	0	0	0	0
Ice Krill	0	0	0.279	0.103	0.146	0.092	0.139	0.098
Fish	0.149	0.128	0.213	0.154	0.196	0.157	0.147	0.108
Adélie Penguin	0.189	0.149	0	0	0.161	0.126	0.281	0.187
Adélie Penguin Egg	0.193	0.13	0	0	0.131	0.096	0.371	0.145
Emperor Penguin	0.126	0.105	0.131	0.098	0.118	0.099	0	0
Emperor Penguin Egg	0.113	0.085	0.312	0.082	0.078	0.06	0	0
Weddell Seal	0.112	0.064	0.066	0.048	0.17	0.072	0.062	0.044
